# Supplementary material for: Genomic Analysis of Antimicrobial Resistance in Pseudomonas aeruginosa from a “One Health” Perspective
Source: Microorganisms. 2024 Aug 27;12(9):1770. doi: 10.3390/microorganisms12091770 (PMC11433808; doi:10.3390/microorganisms12091770)
Supplement: Supplementary file 1 [file microorganisms-12-01770-s001.zip › Table S1.xlsx]

## Sheet: Table S1. Genomes
Table S1. Genomic features of Pseudomonas aeruginosa strains used in this study
Species	Strain	Accesion number	#Genes	Genome size (bp)	GC (%)	Intergenic spacer (bp)	coding density	Isolation Source
Pseudomonas aeruginosa	1	SAMN10478389	6273	6679489	66.101	60	90	Human
Pseudomonas aeruginosa	2.1	SAMN10478390	5742	6207090	66.571	64	90	Human
Pseudomonas aeruginosa	3	SAMN10478391	6057	6484938	66.399	62	90	Human
Pseudomonas aeruginosa	4	SAMN10478392	6035	6479257	66.275	61.5	90	Human
Pseudomonas aeruginosa	5	SAMN10478393	5922	6373301	66.471	63	90	Human
Pseudomonas aeruginosa	6	SAMN10478394	5715	6211425	66.606	64	90	Human
Pseudomonas aeruginosa	7	SAMN10478395	6346	6820007	66.093	59	90	Human
Pseudomonas aeruginosa	8	SAMN10478396	6053	6489996	66.356	60	90	Human
Pseudomonas aeruginosa	9	SAMN10478397	6322	6789856	66.206	61	90	Human
Pseudomonas aeruginosa	10	SAMN10478398	5691	6218905	66.431	65	90	Human
Pseudomonas aeruginosa	11	SAMN10478399	6452	6831519	66.063	60	90	Human
Pseudomonas aeruginosa	12	SAMN10478400	6421	6911040	66.084	60	90	Human
Pseudomonas aeruginosa	13	SAMN10478401	5853	6375951	66.512	64	90	Human
Pseudomonas aeruginosa	14.1	SAMN10478402	5816	6305515	66.435	64	90	Human
Pseudomonas aeruginosa	14.2	SAMN10478403	6359	6807216	66.209	60	90	Human
Pseudomonas aeruginosa	15	SAMN10478404	5975	6396764	66.473	61	90	Human
Pseudomonas aeruginosa	16	SAMN10478405	6481	6843059	65.884	61	90	Human
Pseudomonas aeruginosa	17	SAMN10478406	5637	6062020	66.476	64	90	Human
Pseudomonas aeruginosa	18	SAMN10478407	6321	6776010	66.107	60	90	Human
Pseudomonas aeruginosa	19	SAMN10478408	5971	6341946	66.189	63	90	Human
Pseudomonas aeruginosa	20	SAMN10478409	5784	6314457	66.578	63	90	Human
Pseudomonas aeruginosa	21	SAMN10478410	5747	6207123	66.572	64	90	Human
Pseudomonas aeruginosa	22.1	SAMN10478411	5797	6246202	66.542	64	90	Human
Pseudomonas aeruginosa	22.2	SAMN10478412	6056	6549897	66.205	64	90	Human
Pseudomonas aeruginosa	1510	SAMN10484665	6187	6635497	66.283	61	90	Human
Pseudomonas aeruginosa	1590	SAMN10484666	6233	6678504	66.245	62	90	Human
Pseudomonas aeruginosa	1600	SAMN10484667	6336	6746537	66.181	61	90	Human
Pseudomonas aeruginosa	1622	SAMN10484672	6422	6811669	66.217	60	90	Human
Pseudomonas aeruginosa	1631	SAMN10484673	6216	6548147	66.198	61	90	Human
Pseudomonas aeruginosa	1638	SAMN10484674	5889	6335041	66.488	61	90	Human
Pseudomonas aeruginosa	1650	SAMN10484675	5756	6158966	66.636	64	90	Human
Pseudomonas aeruginosa	1653	SAMN10484676	5818	6307533	66.549	63	90	Human
Pseudomonas aeruginosa	1658	SAMN10484678	5863	6384539	66.441	64	90	Human
Pseudomonas aeruginosa	1689	SAMN10484682	6462	6939580	65.963	60	90	Human
Pseudomonas aeruginosa	2192	SAMN02595211	6498	6922299	65.877	60	90	Human
Pseudomonas aeruginosa	5985	SAMN10478301	5926	6404318	66.443	62	90	Human
Pseudomonas aeruginosa	5987	SAMN10478302	5835	6338989	66.457	64	90	Human
Pseudomonas aeruginosa	5988.2	SAMN10478303	6370	6844745	66.168	60	90	Human
Pseudomonas aeruginosa	5988.3	SAMN10478304	6041	6477007	66.311	62	90	Human
Pseudomonas aeruginosa	5989	SAMN10478305	5882	6357370	66.487	61	90	Human
Pseudomonas aeruginosa	5990.1	SAMN10478306	5915	6358763	66.455	63	90	Human
Pseudomonas aeruginosa	5990.2	SAMN10478307	6734	7147334	65.68	59	90	Human
Pseudomonas aeruginosa	5990.3	SAMN10478308	5917	6402434	66.447	62	90	Human
Pseudomonas aeruginosa	5991	SAMN10478309	5868	6358457	66.444	64	90	Human
Pseudomonas aeruginosa	5992	SAMN10478310	5950	6385228	66.429	64	90	Human
Pseudomonas aeruginosa	5993	SAMN10478311	6117	6589550	66.333	64	90	Human
Pseudomonas aeruginosa	5994	SAMN10478312	6400	6815273	66.043	61	90	Human
Pseudomonas aeruginosa	5995	SAMN10478313	6008	6486658	66.41	62	90	Human
Pseudomonas aeruginosa	5996	SAMN10478314	5894	6310052	66.536	64	90	Human
Pseudomonas aeruginosa	5997	SAMN10478315	6618	7077392	65.909	58	90	Human
Pseudomonas aeruginosa	5998	SAMN10478316	5804	6298132	66.569	63	90	Human
Pseudomonas aeruginosa	5999.1	SAMN10478317	5805	6297593	66.569	63	90	Human
Pseudomonas aeruginosa	5999.2	SAMN10478318	5843	6318734	66.444	64	90	Human
Pseudomonas aeruginosa	5999.3	SAMN10478319	6087	6511304	66.293	62	90	Human
Pseudomonas aeruginosa	6000.1	SAMN10478320	6287	6719442	66.269	61	90	Human
Pseudomonas aeruginosa	6000.2	SAMN10478321	5799	6302235	66.53	64	90	Human
Pseudomonas aeruginosa	6000.3	SAMN10478322	6514	6895504	66.059	58	90	Human
Pseudomonas aeruginosa	6001	SAMN10478323	6226	6651993	66.099	60	90	Human
Pseudomonas aeruginosa	6003	SAMN10478324	6474	6954916	65.931	60	90	Human
Pseudomonas aeruginosa	6004	SAMN10478325	6111	6544686	66.279	60	90	Human
Pseudomonas aeruginosa	6085	SAMN10478326	6185	6618332	66.15	64	90	Human
Pseudomonas aeruginosa	6086.1	SAMN10478327	6057	6504440	66.488	60	90	Human
Pseudomonas aeruginosa	6086.2	SAMN10478328	6397	6831814	66.199	60	90	Human
Pseudomonas aeruginosa	6087	SAMN10478329	5764	6231263	66.548	63	90	Human
Pseudomonas aeruginosa	6088	SAMN10478330	5915	6441748	66.412	62	90	Human
Pseudomonas aeruginosa	6089	SAMN10478331	6150	6628616	66.275	61	90	Human
Pseudomonas aeruginosa	6090	SAMN10478332	5972	6439875	66.413	62	90	Human
Pseudomonas aeruginosa	6091	SAMN10478333	5807	6319158	66.292	64	90	Human
Pseudomonas aeruginosa	6092.2	SAMN10478334	6234	6679635	66.186	59	90	Human
Pseudomonas aeruginosa	6092.3	SAMN10478335	5884	6347605	66.431	63	90	Human
Pseudomonas aeruginosa	6093	SAMN10478336	5763	6268353	66.507	64	90	Human
Pseudomonas aeruginosa	6095	SAMN10478337	6011	6487583	66.408	62	90	Human
Pseudomonas aeruginosa	6096	SAMN10478338	6069	6517154	66.241	63	90	Human
Pseudomonas aeruginosa	6097.1	SAMN10478339	5936	6449756	66.463	63	90	Human
Pseudomonas aeruginosa	6097.3	SAMN10478340	6289	6762409	66.264	61	90	Human
Pseudomonas aeruginosa	6098	SAMN10478341	5982	6415050	66.453	61	90	Human
Pseudomonas aeruginosa	6099	SAMN10478342	5816	6329468	66.283	64	90	Human
Pseudomonas aeruginosa	6102	SAMN10478343	6294	6769891	66.11	60	90	Human
Pseudomonas aeruginosa	110238627	SAMN10478374	6388	6751949	66.142	58	90	Human
Pseudomonas aeruginosa	2032935751	SAMN10478363	6175	6576117	66.348	61	90	Human
Pseudomonas aeruginosa	2042723558	SAMN10478369	5914	6339431	66.493	63	90	Human
Pseudomonas aeruginosa	3020837212	SAMN10478382	5836	6230429	66.531	64	90	Human
Pseudomonas aeruginosa	3052425557	SAMN10478388	5830	6150557	66.236	62	90	Human
Pseudomonas aeruginosa	4044301968	SAMN10478362	6053	6461345	66.459	61	90	Human
Pseudomonas aeruginosa	4064320487	SAMN10478354	5847	6328267	66.457	64	90	Human
Pseudomonas aeruginosa	4064321111	SAMN10478360	5886	6336865	66.377	64	90	Human
Pseudomonas aeruginosa	4084334344	SAMN10478384	5822	6253538	66.561	64	90	Human
Pseudomonas aeruginosa	4084336477	SAMN10478387	5898	6355037	66.447	64	90	Human
Pseudomonas aeruginosa	4094341901	SAMN10478361	6128	6517933	66.369	61	90	Human
Pseudomonas aeruginosa	4094345258	SAMN10478350	5894	6319222	66.458	64	90	Human
Pseudomonas aeruginosa	4094345290	SAMN10478351	6217	6729496	66.268	62	90	Human
Pseudomonas aeruginosa	4104355315	SAMN10478385	6032	6457151	66.46	61	90	Human
Pseudomonas aeruginosa	4114358565	SAMN10478372	6165	6603436	66.166	61	90	Human
Pseudomonas aeruginosa	4124363505	SAMN10478344	5914	6460302	66.386	62	90	Human
Pseudomonas aeruginosa	5014375233	SAMN10478386	6047	6430803	66.307	63	90	Human
Pseudomonas aeruginosa	5014375428	SAMN10478380	6123	6515569	66.343	62	90	Human
Pseudomonas aeruginosa	5023272159	SAMN10478379	6485	6898158	66.004	60	90	Human
Pseudomonas aeruginosa	5024383182	SAMN10478381	6243	6692578	66.304	62	90	Human
Pseudomonas aeruginosa	5034388513	SAMN10478358	6235	6588605	66.194	61	90	Human
Pseudomonas aeruginosa	5054408352	SAMN10478373	5922	6441038	66.433	64	90	Human
Pseudomonas aeruginosa	9092533235	SAMN10478364	5835	6313502	66.445	63	90	Human
Pseudomonas aeruginosa	41004355322	SAMN10478347	5872	6327593	66.363	63	90	Human
Pseudomonas aeruginosa	001-5A	SAMN07424124	6056	6501365	66.489	60	90	Human
Pseudomonas aeruginosa	001-5B	SAMN07424125	5873	6319076	66.491	64	90	Human
Pseudomonas aeruginosa	001-6	SAMN07424126	5806	6320716	66.293	64	90	Human
Pseudomonas aeruginosa	010-4	SAMN07424134	6334	6753910	66.266	61	90	Human
Pseudomonas aeruginosa	014-2A	SAMN07424136	6011	6488042	66.412	62	90	Human
Pseudomonas aeruginosa	020MIC	SAMN07424139	6048	6530891	66.266	61.5	90	Human
Pseudomonas aeruginosa	0C4A-RP45	SAMN04256133	6107	6545219	66.258	59	90	Human
Pseudomonas aeruginosa	1042828174-21	SAMN10478368	6071	6558087	66.268	62	90	Human
Pseudomonas aeruginosa	128S180412BSL-PA2	SAMN10478145	5763	6263575	66.52	64	90	Human
Pseudomonas aeruginosa	136S260811BSL-PA1	SAMN10478146	5756	6255383	66.517	64	90	Human
Pseudomonas aeruginosa	136S260811BSL-PA2	SAMN10478147	6072	6516290	66.386	62	90	Human
Pseudomonas aeruginosa	136S260811BSL-PA3	SAMN10478148	6149	6652020	66.306	61	90	Human
Pseudomonas aeruginosa	144S190811BSL-PA1	SAMN10478149	6121	6567128	66.298	60	90	Human
Pseudomonas aeruginosa	144S190811BSL-PA2	SAMN10478150	6312	6735241	66.118	61	90	Human
Pseudomonas aeruginosa	145S200511BSL-PA2	SAMN10478151	5765	6222918	66.433	64	90	Human
Pseudomonas aeruginosa	175S070312EX2DAY21-PA1	SAMN10478152	7021	7350883	65.507	60	90	Human
Pseudomonas aeruginosa	175S070312EX2DAY21-PA2	SAMN10478153	5811	6338835	66.519	63	90	Human
Pseudomonas aeruginosa	192S190811BSL-PA1	SAMN10478154	5758	6244219	66.545	64	90	Human
Pseudomonas aeruginosa	192S190811BSL-PA2	SAMN10478155	6398	6850096	66.127	59	90	Human
Pseudomonas aeruginosa	192S190811BSL-PA3	SAMN10478156	6409	6859928	66.116	59	90	Human
Pseudomonas aeruginosa	197S020911BSL-PA1	SAMN10478157	5790	6256383	66.545	64	90	Human
Pseudomonas aeruginosa	197S020911BSL-PA2	SAMN10478158	5874	6381608	66.442	64	90	Human
Pseudomonas aeruginosa	197S020911BSL-PA3	SAMN10478159	5862	6315468	66.529	62	90	Human
Pseudomonas aeruginosa	197S020911BSL-PA4	SAMN10478160	5916	6459665	66.387	62	90	Human
Pseudomonas aeruginosa	1BAE-KK1	SAMN05226628	5957	6492407	66.34	60	90	Human
Pseudomonas aeruginosa	201s070911bsl-PA1	SAMN10478161	5804	6293421	66.459	64	90	Human
Pseudomonas aeruginosa	201s070911bsl-PA2	SAMN10478162	5772	6245941	66.335	64	90	Human
Pseudomonas aeruginosa	259S240811BSL-PA1	SAMN10478163	6496	6994546	65.903	60	90	Human
Pseudomonas aeruginosa	259S240811BSL-PA2	SAMN10478164	5808	6294628	66.462	64	90	Human
Pseudomonas aeruginosa	266S141211BSL-PA1	SAMN10478165	6013	6451066	66.414	60	90	Human
Pseudomonas aeruginosa	272S250511BSL-PA1	SAMN10478166	6646	7028181	65.762	59	90	Human
Pseudomonas aeruginosa	274S010611BSL-PA1	SAMN10478167	5814	6337920	66.473	64	90	Human
Pseudomonas aeruginosa	278S180511BSL-PA1	SAMN10478168	5885	6394600	66.453	61	90	Human
Pseudomonas aeruginosa	278S180511BSL-PA2	SAMN10478169	6256	6744864	66.194	60	90	Human
Pseudomonas aeruginosa	286S270711BSL-PA1	SAMN10478170	5805	6297634	66.509	64	90	Human
Pseudomonas aeruginosa	293S080611BSL-PA1	SAMN10478171	5778	6247750	66.335	64	90	Human
Pseudomonas aeruginosa	293S080611BSL-PA2	SAMN10478172	5734	6192913	66.535	64	90	Human
Pseudomonas aeruginosa	295s071211BSL-PA1	SAMN10478173	6649	7031223	65.758	59	90	Human
Pseudomonas aeruginosa	295s071211BSL-PA2	SAMN10478174	5987	6471685	66.355	64	90	Human
Pseudomonas aeruginosa	298S020611BSL-PA1	SAMN10478175	6437	6852331	66.026	60	90	Human
Pseudomonas aeruginosa	29S030611BSL-PA1	SAMN10478140	5777	6245484	66.333	64	90	Human
Pseudomonas aeruginosa	2A42-U018A	SAMN05226614	6019	6512494	66.33	61	90	Human
Pseudomonas aeruginosa	2D9A-AUS23	SAMN05226616	5787	6254783	66.536	63	90	Human
Pseudomonas aeruginosa	2S030611BSL-PA1	SAMN10478139	6159	6638608	66.281	62	90	Human
Pseudomonas aeruginosa	313s141011BSL-PA1	SAMN10478176	6021	6454131	66.494	61	90	Human
Pseudomonas aeruginosa	318S170811BSL-PA1	SAMN10478177	5887	6289631	66.547	61	90	Human
Pseudomonas aeruginosa	318S170811BSL-PA2	SAMN10478178	5818	6264146	66.551	64	90	Human
Pseudomonas aeruginosa	320S290711BSL-PA1	SAMN10478179	6164	6601684	66.192	60	90	Human
Pseudomonas aeruginosa	320S290711BSL-PA2	SAMN10478180	5891	6332663	66.484	63	90	Human
Pseudomonas aeruginosa	326S290611BSL-PA1	SAMN10478181	6345	6776755	66.233	59	90	Human
Pseudomonas aeruginosa	326S290611BSL-PA2	SAMN10478182	6017	6494837	66.397	61	90	Human
Pseudomonas aeruginosa	326S290611BSL-PA3	SAMN10478183	6062	6483513	66.45	61	90	Human
Pseudomonas aeruginosa	333S200112BSL-PA1	SAMN10478184	5865	6312238	66.467	62	90	Human
Pseudomonas aeruginosa	37s051011BSL-PA1	SAMN10478141	6017	6519630	66.356	62	90	Human
Pseudomonas aeruginosa	3C52-TBCF10839	SAMN05226630	5713	6161034	66.549	64	90	Human
Pseudomonas aeruginosa	4012-C3719	SAMN05226617	6429	6912213	66.166	61	90	Human
Pseudomonas aeruginosa	4104355340-13	SAMN10478376	6279	6708112	66.073	61	90	Human
Pseudomonas aeruginosa	4104355340-15	SAMN10478375	5817	6255257	66.559	62.5	90	Human
Pseudomonas aeruginosa	4124363474-14	SAMN10478366	5908	6457902	66.388	62	90	Human
Pseudomonas aeruginosa	4124363474-15	SAMN10478365	6051	6485699	66.399	61	90	Human
Pseudomonas aeruginosa	44s031011BSL-PA1	SAMN10478142	6421	6897953	65.982	62	90	Human
Pseudomonas aeruginosa	44s031011BSL-PA2	SAMN10478143	6362	6772074	66.175	60	90	Human
Pseudomonas aeruginosa	5024379144-14	SAMN10478348	6242	6580210	66.195	61	90	Human
Pseudomonas aeruginosa	5024379144-15	SAMN10478349	5827	6239781	66.561	63	90	Human
Pseudomonas aeruginosa	5024382738-25	SAMN10478378	6471	6901493	66.024	60	90	Human
Pseudomonas aeruginosa	5024382738-26	SAMN10478377	5864	6333536	66.337	60	90	Human
Pseudomonas aeruginosa	5024382749-13	SAMN10478370	6427	6851057	66.094	61	90	Human
Pseudomonas aeruginosa	5024382749-14	SAMN10478371	5912	6398902	66.389	64	90	Human
Pseudomonas aeruginosa	5034388498-20	SAMN10478352	6220	6545379	66.273	60	90	Human
Pseudomonas aeruginosa	5034388498-21	SAMN10478353	6246	6529487	66.143	60	90	Human
Pseudomonas aeruginosa	5054407658-16	SAMN10478345	5774	6273958	66.52	64	90	Human
Pseudomonas aeruginosa	5054408350-18	SAMN10478355	6050	6460764	66.46	61	90	Human
Pseudomonas aeruginosa	5054408350-20	SAMN10478356	5965	6416686	66.358	64	90	Human
Pseudomonas aeruginosa	5054408350-22	SAMN10478357	5787	6268050	66.384	62	90	Human
Pseudomonas aeruginosa	5BR2	SAMN07424046	6183	6635462	66.282	61	90	Human
Pseudomonas aeruginosa	6822-NH57388A	SAMN05226610	5805	6170765	66.455	62	90	Human
Pseudomonas aeruginosa	6D92-AMT0023-30	SAMN05226621	5765	6258177	66.513	64	90	Human
Pseudomonas aeruginosa	6D92-AMT0023-34	SAMN05226622	6099	6589375	66.236	62	90	Human
Pseudomonas aeruginosa	6D92-AMT0060-1	SAMN05226602	5766	6234996	66.361	64	90	Human
Pseudomonas aeruginosa	6D92-AMT0060-2	SAMN05226603	5800	6248425	66.332	64	90	Human
Pseudomonas aeruginosa	6D92-AMT0060-3	SAMN05226604	6028	6458237	66.488	61	90	Human
Pseudomonas aeruginosa	A3	SAMN07424142	5812	6297374	66.465	64	90	Human
Pseudomonas aeruginosa	AA43	SAMN07424216	6247	6733675	66.115	62	90	Human
Pseudomonas aeruginosa	AA44	SAMN07424217	6709	7073135	65.916	59	90	Human
Pseudomonas aeruginosa	AES1M	SAMN11087507	6064	6483673	66.449	61	90	Human
Pseudomonas aeruginosa	AES1R	SAMN11087508	5933	6360730	66.403	62	90	Human
Pseudomonas aeruginosa	AF9A-AA2	SAMN05226620	6406	6782443	65.819	59	90	Human
Pseudomonas aeruginosa	AL191	SAMN07424242	6465	6919408	66.076	60	90	Human
Pseudomonas aeruginosa	AL363	SAMN07424243	6207	6583801	66.327	61	90	Human
Pseudomonas aeruginosa	AL561	SAMN07424244	5825	6336017	66.455	64	90	Human
Pseudomonas aeruginosa	AMT0005-1	SAMN07424009	6296	6683163	66.124	64	90	Human
Pseudomonas aeruginosa	AMT0005-135	SAMN10478460	6035	6457225	66.462	61	90	Human
Pseudomonas aeruginosa	AMT0005-136	SAMN10478461	6033	6457482	66.461	61	90	Human
Pseudomonas aeruginosa	AMT0005-137	SAMN10478462	5877	6307452	66.548	63	90	Human
Pseudomonas aeruginosa	AMT0005-138	SAMN07424010	6234	6737817	66.252	61	90	Human
Pseudomonas aeruginosa	AMT0006-1	SAMN07424011	5901	6402658	66.27	64	90	Human
Pseudomonas aeruginosa	AMT0006-64	SAMN10478463	5932	6366246	66.459	64	90	Human
Pseudomonas aeruginosa	AMT0006-65	SAMN10478464	6467	6837226	66.101	61	90	Human
Pseudomonas aeruginosa	AMT0006-66	SAMN07424012	5964	6492423	66.329	64	90	Human
Pseudomonas aeruginosa	AMT0020-83	SAMN10478465	6271	6771434	66.24	61	90	Human
Pseudomonas aeruginosa	AMT0020-84	SAMN07424013	6668	7132446	65.901	59	90	Human
Pseudomonas aeruginosa	AMT0026-1	SAMN10478466	5770	6161159	66.639	64	90	Human
Pseudomonas aeruginosa	AMT0026-2	SAMN10478467	5863	6374732	66.422	64	90	Human
Pseudomonas aeruginosa	AMT0026-3	SAMN07424015	6340	6754954	65.997	60	90	Human
Pseudomonas aeruginosa	AMT0026-67	SAMN07424016	6456	6942569	66.042	60	90	Human
Pseudomonas aeruginosa	AMT0046-1	SAMN07424017	6072	6478237	66.449	61	90	Human
Pseudomonas aeruginosa	AMT0046-107	SAMN10478468	6230	6706713	66.174	61	90	Human
Pseudomonas aeruginosa	AMT0046-108	SAMN10478469	6546	7036422	66.002	59	90	Human
Pseudomonas aeruginosa	AMT0046-109	SAMN07424018	5843	6331580	66.374	63	90	Human
Pseudomonas aeruginosa	AMT0047-125	SAMN10478470	6277	6678836	66.254	60	90	Human
Pseudomonas aeruginosa	AMT0047-2	SAMN10478471	6168	6518682	66.364	63	90	Human
Pseudomonas aeruginosa	AT19	SAMN07423904	5683	6085437	66.479	65	90	Human
Pseudomonas aeruginosa	AT31	SAMN07423905	5938	6391795	66.417	63	90	Human
Pseudomonas aeruginosa	AT40	SAMN07423906	5756	6246746	66.619	64	90	Human
Pseudomonas aeruginosa	AT7	SAMN07423903	5847	6315570	66.452	63	90	Human
Pseudomonas aeruginosa	AU10014	SAMN04436462	6289	6832062	66.122	61	90	Human
Pseudomonas aeruginosa	AU10241	SAMN04436468	5742	6207735	66.572	64	90	Human
Pseudomonas aeruginosa	AU10272	SAMN04436484	6879	7223943	65.612	61	90	Human
Pseudomonas aeruginosa	AU10409	SAMN04436485	6110	6586577	66.28	62	90	Human
Pseudomonas aeruginosa	AU10410	SAMN04436486	5845	6352146	66.509	61	90	Human
Pseudomonas aeruginosa	AU10502	SAMN04436493	6004	6449216	66.413	60	90	Human
Pseudomonas aeruginosa	AU10583	SAMN04436480	6591	7010352	65.862	60	90	Human
Pseudomonas aeruginosa	AU10658	SAMN04436503	6032	6456847	66.461	61	90	Human
Pseudomonas aeruginosa	AU10713	SAMN04436507	6498	6905035	65.954	59.5	90	Human
Pseudomonas aeruginosa	AU10714	SAMN04436464	5674	6166093	66.64	64	90	Human
Pseudomonas aeruginosa	AU10756	SAMN04436512	6478	6909742	66.15	60	90	Human
Pseudomonas aeruginosa	AU11866	SAMN04436465	6187	6564509	66.312	58	90	Human
Pseudomonas aeruginosa	AU11990	SAMN04436494	6473	6927033	66.072	60	90	Human
Pseudomonas aeruginosa	AU11991	SAMN04436495	6058	6460085	66.459	61	90	Human
Pseudomonas aeruginosa	AU1215	SAMN04436518	5782	6249387	66.336	64	90	Human
Pseudomonas aeruginosa	AU12175	SAMN04436473	6055	6476747	66.458	61	90	Human
Pseudomonas aeruginosa	AU12424	SAMN04436496	5852	6332026	66.465	62	90	Human
Pseudomonas aeruginosa	AU12528	SAMN04436490	5970	6459530	66.368	62	90	Human
Pseudomonas aeruginosa	AU13210	SAMN04436500	6037	6456825	66.461	61	90	Human
Pseudomonas aeruginosa	AU13212	SAMN04436474	6050	6485123	66.399	61	90	Human
Pseudomonas aeruginosa	AU13213	SAMN04436475	6035	6458123	66.461	61	90	Human
Pseudomonas aeruginosa	AU13626	SAMN04436520	6044	6484000	66.45	61	90	Human
Pseudomonas aeruginosa	AU14820	SAMN04436515	6340	6785781	66.204	60	90	Human
Pseudomonas aeruginosa	AU15431	SAMN04436478	6040	6457185	66.461	61	90	Human
Pseudomonas aeruginosa	AU16821	SAMN04436488	6157	6603073	66.124	60	90	Human
Pseudomonas aeruginosa	AU16960	SAMN04436476	6047	6461323	66.459	61	90	Human
Pseudomonas aeruginosa	AU17091	SAMN04436504	6537	6962776	65.969	60	90	Human
Pseudomonas aeruginosa	AU17550	SAMN04436508	5943	6473949	66.38	63	90	Human
Pseudomonas aeruginosa	AU17907	SAMN04436491	5765	6291549	66.552	63	90	Human
Pseudomonas aeruginosa	AU17965	SAMN04436516	6217	6645531	66.213	61	90	Human
Pseudomonas aeruginosa	AU18068	SAMN04436481	6523	6979824	65.91	59	90	Human
Pseudomonas aeruginosa	AU18132	SAMN04436509	6365	6707393	66.31	58	90	Human
Pseudomonas aeruginosa	AU18274	SAMN04436497	6036	6457075	66.46	61	90	Human
Pseudomonas aeruginosa	AU19319	SAMN04436510	5973	6453600	66.392	62	90	Human
Pseudomonas aeruginosa	AU19803	SAMN04436501	6033	6457311	66.461	61	90	Human
Pseudomonas aeruginosa	AU19804	SAMN04436502	6245	6747333	65.956	61	90	Human
Pseudomonas aeruginosa	AU20671	SAMN04436513	5722	6254025	66.578	64	90	Human
Pseudomonas aeruginosa	AU20916	SAMN04436471	6173	6638338	66.314	60	90	Human
Pseudomonas aeruginosa	AU21076	SAMN04436505	6052	6481082	66.449	61	90	Human
Pseudomonas aeruginosa	AU2342	SAMN04436466	6220	6685036	66.124	62	90	Human
Pseudomonas aeruginosa	AU23529	SAMN04436517	5775	6270739	66.541	63	90	Human
Pseudomonas aeruginosa	AU24156	SAMN04436482	6237	6646313	66.261	60	90	Human
Pseudomonas aeruginosa	AU24526	SAMN04436511	6293	6779313	66.106	61	90	Human
Pseudomonas aeruginosa	AU24787	SAMN04436522	6448	6890506	66.106	58	90	Human
Pseudomonas aeruginosa	AU24807	SAMN04436514	5735	6261427	66.558	64	90	Human
Pseudomonas aeruginosa	AU25116	SAMN04436498	5913	6428916	66.318	64	90	Human
Pseudomonas aeruginosa	AU25210	SAMN04436506	6009	6449966	66.418	60	90	Human
Pseudomonas aeruginosa	AU5471	SAMN04436467	6705	7056438	65.921	57	90	Human
Pseudomonas aeruginosa	AU6462	SAMN04436460	6031	6456412	66.462	61	90	Human
Pseudomonas aeruginosa	AU6854	SAMN04436469	6113	6631256	66.23	61	90	Human
Pseudomonas aeruginosa	AU6923	SAMN04436472	5941	6448843	66.459	63.5	90	Human
Pseudomonas aeruginosa	AU7032	SAMN04436477	6370	6799666	66.117	60	90	Human
Pseudomonas aeruginosa	AU7033	SAMN04436479	6053	6461922	66.458	61	90	Human
Pseudomonas aeruginosa	AU7198	SAMN04436483	6604	7050445	65.763	60	90	Human
Pseudomonas aeruginosa	AU7511	SAMN04436519	5826	6328630	66.385	64	90	Human
Pseudomonas aeruginosa	AU8251	SAMN04436489	5867	6378241	66.425	62	90	Human
Pseudomonas aeruginosa	AU9017	SAMN04436492	5920	6372765	66.468	63	90	Human
Pseudomonas aeruginosa	AU9381	SAMN04436461	5778	6245212	66.335	64	90	Human
Pseudomonas aeruginosa	AU9739	SAMN04436470	6549	6981228	66.086	59	90	Human
Pseudomonas aeruginosa	AU9899	SAMN04436499	6245	6747392	66.238	62	90	Human
Pseudomonas aeruginosa	AUS021	SAMN07424000	6245	6645905	66.113	60	90	Human
Pseudomonas aeruginosa	AUS026	SAMN07423951	6124	6563825	66.276	60	90	Human
Pseudomonas aeruginosa	AUS029	SAMN07423952	5959	6390455	66.419	64	90	Human
Pseudomonas aeruginosa	AUS050	SAMN07423990	5770	6267007	66.554	63	90	Human
Pseudomonas aeruginosa	AUS054	SAMN07423954	6227	6714204	66.295	61	90	Human
Pseudomonas aeruginosa	AUS058	SAMN07423944	5941	6431042	66.391	63.5	90	Human
Pseudomonas aeruginosa	AUS066	SAMN07423955	6146	6625618	66.275	61	90	Human
Pseudomonas aeruginosa	AUS073	SAMN07423956	6121	6563056	66.279	61	90	Human
Pseudomonas aeruginosa	AUS074	SAMN10478455	6108	6580246	66.258	61	90	Human
Pseudomonas aeruginosa	AUS077	SAMN07423957	6150	6652377	66.307	61	90	Human
Pseudomonas aeruginosa	AUS083	SAMN07423929	5908	6357016	66.249	63	90	Human
Pseudomonas aeruginosa	AUS088	SAMN07423930	5935	6414270	66.192	63	90	Human
Pseudomonas aeruginosa	AUS089	SAMN07423958	5948	6386725	66.416	63	90	Human
Pseudomonas aeruginosa	AUS093	SAMN07423959	6304	6770315	66.108	60	90	Human
Pseudomonas aeruginosa	AUS105	SAMN07423961	5770	6286436	66.56	63	90	Human
Pseudomonas aeruginosa	AUS106	SAMN07423962	5897	6299454	66.484	62	90	Human
Pseudomonas aeruginosa	AUS127	SAMN07423909	5773	6254622	66.543	64	90	Human
Pseudomonas aeruginosa	AUS148	SAMN07423969	6236	6707813	66.175	61	90	Human
Pseudomonas aeruginosa	AUS304	SAMN07423950	5959	6423746	66.15	64	90	Human
Pseudomonas aeruginosa	AUS305	SAMN07424003	6034	6547600	66.302	62	90	Human
Pseudomonas aeruginosa	AUS327	SAMN07423943	5864	6361123	66.355	63	90	Human
Pseudomonas aeruginosa	AUS434	SAMN07423991	5931	6430363	66.374	62	90	Human
Pseudomonas aeruginosa	AUS436	SAMN07423992	5819	6330814	66.285	64	90	Human
Pseudomonas aeruginosa	AUS476	SAMN07423933	5731	6230198	66.57	64	90	Human
Pseudomonas aeruginosa	AUS537	SAMN07423989	6018	6477516	66.325	60	90	Human
Pseudomonas aeruginosa	AUS595	SAMN07423997	6268	6772453	66.239	61	90	Human
Pseudomonas aeruginosa	AUS631	SAMN07423986	6001	6434446	66.465	60	90	Human
Pseudomonas aeruginosa	AUS674	SAMN07423987	6354	6801841	66.214	60	90	Human
Pseudomonas aeruginosa	AUS675	SAMN07423988	6583	7042773	65.928	59	90	Human
Pseudomonas aeruginosa	AUS702	SAMN07423953	5800	6321377	66.292	64	90	Human
Pseudomonas aeruginosa	AUS717	SAMN10478459	6157	6648917	66.251	61	90	Human
Pseudomonas aeruginosa	AUS719	SAMN07424008	5804	6280595	66.529	64	90	Human
Pseudomonas aeruginosa	AUS720	SAMN07424007	6010	6488203	66.409	62	90	Human
Pseudomonas aeruginosa	AUS727	SAMN10478458	5846	6316805	66.438	64	90	Human
Pseudomonas aeruginosa	AZPAE12140	SAMN03105384	6138	6652899	66.287	61	90	Human
Pseudomonas aeruginosa	AZPAE12145	SAMN03105388	5759	6228253	66.522	64	90	Human
Pseudomonas aeruginosa	AZPAE12146	SAMN03105389	5855	6298080	66.554	63	90	Human
Pseudomonas aeruginosa	AZPAE12148	SAMN03105391	5702	6216181	66.443	63.5	90	Human
Pseudomonas aeruginosa	AZPAE12151	SAMN03105394	6209	6711738	66.258	60	90	Human
Pseudomonas aeruginosa	AZPAE12153	SAMN03105396	5857	6292018	66.559	62	90	Human
Pseudomonas aeruginosa	AZPAE12411	SAMN03105402	6281	6774279	66.239	61	90	Human
Pseudomonas aeruginosa	AZPAE12417	SAMN03105408	6804	7266549	65.553	59	90	Human
Pseudomonas aeruginosa	B2	SAMN07424143	5777	6304194	66.489	63	90	Human
Pseudomonas aeruginosa	BJ2	SAMN10478557	6050	6461547	66.46	61	90	Human
Pseudomonas aeruginosa	BJ4	SAMN10478555	5834	6342034	66.461	64	90	Human
Pseudomonas aeruginosa	C3	SAMN07424144	5709	6214900	66.556	64	90	Human
Pseudomonas aeruginosa	C3128	SAMN07424047	5767	6235426	66.568	64	90	Human
Pseudomonas aeruginosa	C5311	SAMN07424041	5880	6365139	66.377	64	90	Human
Pseudomonas aeruginosa	CF-PA39	SAMN02602860	6338	6825531	66.033	62	90	Human
Pseudomonas aeruginosa	CF127	SAMN07424192	6192	6650818	66.257	61	90	Human
Pseudomonas aeruginosa	CF18	SAMN02360661	5892	6336404	66.489	61	90	Human
Pseudomonas aeruginosa	CF27	SAMN07424191	5833	6334362	66.392	64	90	Human
Pseudomonas aeruginosa	CF39S	SAMN13226654	5996	6453669	66.341	62	90	Human
Pseudomonas aeruginosa	CF5	SAMN02360663	6424	6814164	66.218	60	90	Human
Pseudomonas aeruginosa	CF614	SAMN02360752	5993	6469758	66.42	62	90	Human
Pseudomonas aeruginosa	CF77	SAMN02360751	6167	6540511	66.256	60	90	Human
Pseudomonas aeruginosa	CI27	SAMN13781155	6150	6647227	66.253	61	90	Human
Pseudomonas aeruginosa	DK2	SAMN02603895	6399	6836271	66.091	60	90	Human
Pseudomonas aeruginosa	DUN-001-2A	SAMN07424119	6457	6934933	66.164	61	90	Human
Pseudomonas aeruginosa	DUN-001-2B	SAMN07424120	6100	6578955	66.258	61	90	Human
Pseudomonas aeruginosa	DUN-001-3A	SAMN07424121	5990	6489491	66.321	63	90	Human
Pseudomonas aeruginosa	DUN-001-3B	SAMN07424122	6071	6528021	66.255	62	90	Human
Pseudomonas aeruginosa	DUN-001-4	SAMN07424123	5789	6301321	66.531	64	90	Human
Pseudomonas aeruginosa	DUN-001A	SAMN07424141	6308	6806204	66.12	60	90	Human
Pseudomonas aeruginosa	DUN-001B	SAMN07424117	6201	6519696	66.139	61	90	Human
Pseudomonas aeruginosa	DUN-001C	SAMN07424118	6182	6636735	66.284	61	90	Human
Pseudomonas aeruginosa	DUN-002C	SAMN07424127	6534	6948779	66.124	59	90	Human
Pseudomonas aeruginosa	DUN-003B	SAMN07424128	5915	6441383	66.409	62	90	Human
Pseudomonas aeruginosa	DUN-004	SAMN07424129	6500	6941092	66.137	59	90	Human
Pseudomonas aeruginosa	DUN-006	SAMN07424130	6340	6749760	66.183	62	90	Human
Pseudomonas aeruginosa	DUN-007-2	SAMN07424131	5801	6281608	66.522	64	90	Human
Pseudomonas aeruginosa	DUN-008	SAMN07424132	6162	6545027	66.455	59	90	Human
Pseudomonas aeruginosa	DUN-009B	SAMN07424133	5917	6389983	66.176	64	90	Human
Pseudomonas aeruginosa	DUN-013	SAMN07424135	6566	6972769	65.91	58	90	Human
Pseudomonas aeruginosa	DUN-015A	SAMN07424137	5856	6363508	66.266	63	90	Human
Pseudomonas aeruginosa	DUN-018	SAMN07424138	6215	6649518	66.241	60	90	Human
Pseudomonas aeruginosa	DUN-024-1	SAMN07424140	6271	6773468	66.24	61	90	Human
Pseudomonas aeruginosa	E2-H133420224	SAMN07424146	5926	6374202	66.376	61	90	Human
Pseudomonas aeruginosa	E82A-AES-1R	SAMN05226618	6657	7025945	65.769	59	90	Human
Pseudomonas aeruginosa	EC22-AUS52	SAMN05226619	5976	6438830	66.462	61	90	Human
Pseudomonas aeruginosa	EC2A-CHA	SAMN05226623	5879	6362159	66.354	63	90	Human
Pseudomonas aeruginosa	F2	SAMN07424147	5868	6373369	66.523	62	90	Human
Pseudomonas aeruginosa	F69A-IST27	SAMN05226606	6391	6818673	66.174	59	90	Human
Pseudomonas aeruginosa	F69A-IST27N	SAMN05226607	6048	6480850	66.449	61	90	Human
Pseudomonas aeruginosa	FLR01	SAMN08559939	5883	6287159	66.544	63	90	Human
Pseudomonas aeruginosa	FM4	SAMN10478558	6240	6797445	65.724	62	90	Human
Pseudomonas aeruginosa	FRD1	SAMN02732380	5981	6410239	66.429	61	90	Human
Pseudomonas aeruginosa	G2	SAMN07424148	6313	6798665	66.208	60	90	Human
Pseudomonas aeruginosa	H3	SAMN07424149	5878	6397779	66.409	62	90	Human
Pseudomonas aeruginosa	HCF100	SAMN10478546	6049	6460053	66.46	61	90	Human
Pseudomonas aeruginosa	HCF19	SAMN10478542	6034	6457473	66.461	61	90	Human
Pseudomonas aeruginosa	HCF238	SAMN10478547	6033	6457225	66.461	61	90	Human
Pseudomonas aeruginosa	HCF331	SAMN10478548	6019	6524053	66.355	62	90	Human
Pseudomonas aeruginosa	HCF336	SAMN10478549	6014	6509070	66.359	62	90	Human
Pseudomonas aeruginosa	HCF367	SAMN10478550	6056	6485290	66.399	61	90	Human
Pseudomonas aeruginosa	HCF410	SAMN10478551	6039	6543350	66.358	62	90	Human
Pseudomonas aeruginosa	HCF483	SAMN10478543	6051	6462066	66.458	61	90	Human
Pseudomonas aeruginosa	HCF5	SAMN10478552	6032	6457565	66.461	61	90	Human
Pseudomonas aeruginosa	HCF55	SAMN10478544	6051	6461161	66.46	61	90	Human
Pseudomonas aeruginosa	HCF591	SAMN10478553	6035	6457174	66.461	61	90	Human
Pseudomonas aeruginosa	HCF73	SAMN10478554	6034	6527005	66.368	62	90	Human
Pseudomonas aeruginosa	HCF86	SAMN10478545	6049	6461439	66.459	61	90	Human
Pseudomonas aeruginosa	HJ2	SAMN10478528	6011	6455927	66.373	61	90	Human
Pseudomonas aeruginosa	JD303	SAMN07424095	6380	6825418	66.172	61	90	Human
Pseudomonas aeruginosa	LES400	SAMN03081517	5772	6242584	66.335	63	90	Human
Pseudomonas aeruginosa	LESB58	SAMEA1705916	5816	6255564	66.56	64	90	Human
Pseudomonas aeruginosa	LESB65	SAMN03081518	5852	6290391	66.544	61	90	Human
Pseudomonas aeruginosa	LESlike1	SAMN03081519	5953	6424229	66.375	61	90	Human
Pseudomonas aeruginosa	LESlike4	SAMN03081520	5947	6436875	66.529	60	90	Human
Pseudomonas aeruginosa	LESlike5	SAMN03081515	5772	6212830	66.572	64	90	Human
Pseudomonas aeruginosa	LESlike7	SAMN03081516	6078	6464084	66.304	62	90	Human
Pseudomonas aeruginosa	LiP10a	SAMN07424163	6004	6435223	66.251	61	90	Human
Pseudomonas aeruginosa	LiP10b	SAMN07424164	5678	6170165	66.45	64	90	Human
Pseudomonas aeruginosa	LiP11	SAMN07424165	6157	6604290	66.316	61	90	Human
Pseudomonas aeruginosa	LiP12	SAMN07424166	5982	6468168	66.326	62	90	Human
Pseudomonas aeruginosa	LiP13	SAMN07424167	5926	6405151	66.444	62	90	Human
Pseudomonas aeruginosa	LiP14	SAMN07424168	5789	6273428	66.559	62	90	Human
Pseudomonas aeruginosa	LiP1a	SAMN07424150	6347	6829312	65.985	61	90	Human
Pseudomonas aeruginosa	LiP1c	SAMN07424151	5758	6211991	66.57	64	90	Human
Pseudomonas aeruginosa	LiP1d	SAMN07424152	6011	6448008	66.276	62	90	Human
Pseudomonas aeruginosa	LiP2a	SAMN07424153	6369	6713302	66.312	58	90	Human
Pseudomonas aeruginosa	LiP2b	SAMN07424154	5750	6211156	66.567	64	90	Human
Pseudomonas aeruginosa	LiP2c	SAMN07424155	5914	6413097	66.433	62	90	Human
Pseudomonas aeruginosa	LiP3	SAMN07424156	5677	6156005	66.555	64	90	Human
Pseudomonas aeruginosa	LiP4	SAMN07424157	6192	6663122	66.194	59	90	Human
Pseudomonas aeruginosa	LiP5	SAMN07424158	6256	6644782	66.111	60	90	Human
Pseudomonas aeruginosa	LiP6	SAMN07424159	6305	6781582	66.179	59	90	Human
Pseudomonas aeruginosa	LiP7	SAMN07424160	5867	6360335	66.426	63	90	Human
Pseudomonas aeruginosa	LiP8	SAMN07424161	5951	6426617	66.316	63	90	Human
Pseudomonas aeruginosa	LiP9	SAMN07424162	5861	6381915	66.524	62	90	Human
Pseudomonas aeruginosa	MCF104	SAMN10478525	5978	6452923	66.403	62	90	Human
Pseudomonas aeruginosa	MCF134	SAMN10478522	5908	6341911	66.417	62	90	Human
Pseudomonas aeruginosa	MCF149	SAMN10478523	5786	6257042	66.543	64	90	Human
Pseudomonas aeruginosa	MCF178	SAMN10478524	5698	6187270	66.424	64	90	Human
Pseudomonas aeruginosa	MCF182	SAMN10478526	5977	6403460	66.408	61.5	90	Human
Pseudomonas aeruginosa	MCF199	SAMN10478527	5984	6406472	66.415	62	90	Human
Pseudomonas aeruginosa	MCF206	SAMN10478516	5931	6422016	66.458	61	90	Human
Pseudomonas aeruginosa	MCF430	SAMN10478518	5849	6321864	66.447	61	90	Human
Pseudomonas aeruginosa	MCF879	SAMN10478519	5848	6264463	66.489	63	90	Human
Pseudomonas aeruginosa	MCF922	SAMN10478520	6178	6688523	66.116	63	90	Human
Pseudomonas aeruginosa	MSB2949	SAMN07424100	5873	6321358	66.455	64	90	Human
Pseudomonas aeruginosa	MSB3405	SAMN07424102	6248	6572055	66.191	61	90	Human
Pseudomonas aeruginosa	NN5	SAMN10478560	6246	6712339	66.089	62	89	Human
Pseudomonas aeruginosa	OY15	SAMN10478561	6411	7031979	65.64	60	90	Human
Pseudomonas aeruginosa	OY3	SAMN10478556	6037	6457488	66.461	61	90	Human
Pseudomonas aeruginosa	PA100	SAMN08435075	6639	7025510	66.043	58	90	Human
Pseudomonas aeruginosa	PA102	SAMN08435076	6078	6570270	66.345	61	90	Human
Pseudomonas aeruginosa	Pa538	SAMN05194774	6120	6504857	66.26	61	90	Human
Pseudomonas aeruginosa	PA55	SAMN08435068	6688	7110697	65.764	59	90	Human
Pseudomonas aeruginosa	PA57	SAMN08435069	5987	6472552	66.422	64	90	Human
Pseudomonas aeruginosa	PA59	SAMN08435070	5922	6404090	66.443	62	90	Human
Pseudomonas aeruginosa	PA64	SAMN08435071	5935	6373139	66.481	61	90	Human
Pseudomonas aeruginosa	PA66	SAMN08435072	5905	6403010	66.473	62	90	Human
Pseudomonas aeruginosa	PA86	SAMN08435073	6396	6881045	65.872	61	90	Human
Pseudomonas aeruginosa	PA92	SAMN08435074	5959	6373893	66.479	61	90	Human
Pseudomonas aeruginosa	PAC106A	SAMN10478204	6207	6635028	66.28	62	90	Human
Pseudomonas aeruginosa	PAC107A	SAMN10478200	5967	6423108	66.171	64	90	Human
Pseudomonas aeruginosa	PAC108A	SAMN10478230	6427	6894145	66.019	60	90	Human
Pseudomonas aeruginosa	PAC10A	SAMN10478198	6209	6632614	66.283	61	90	Human
Pseudomonas aeruginosa	PAC10B	SAMN10478199	5980	6409928	66.409	61	90	Human
Pseudomonas aeruginosa	PAC112A	SAMN10478249	5847	6337735	66.24	64	90	Human
Pseudomonas aeruginosa	PAC115A	SAMN10478231	6277	6775321	66.239	61	90	Human
Pseudomonas aeruginosa	PAC117A	SAMN10478208	6207	6635616	66.279	61.5	90	Human
Pseudomonas aeruginosa	PAC117B	SAMN10478209	6030	6423934	66.298	62	90	Human
Pseudomonas aeruginosa	PAC118A	SAMN10478232	5963	6341036	66.429	62	90	Human
Pseudomonas aeruginosa	PAC11A	SAMN10478201	6215	6634644	66.284	62	90	Human
Pseudomonas aeruginosa	PAC127A	SAMN10478245	5896	6353322	66.459	64	90	Human
Pseudomonas aeruginosa	PAC127B	SAMN10478246	5986	6462207	66.463	62	90	Human
Pseudomonas aeruginosa	PAC13A	SAMN10478205	6357	6740949	66.241	62	90	Human
Pseudomonas aeruginosa	PAC13B	SAMN10478206	6184	6637252	66.284	61	90	Human
Pseudomonas aeruginosa	PAC13C	SAMN10478207	5850	6240563	66.568	62	90	Human
Pseudomonas aeruginosa	PAC14B	SAMN10478210	5900	6356852	66.431	64	90	Human
Pseudomonas aeruginosa	PAC15A	SAMN10478211	6156	6539801	66.344	61	90	Human
Pseudomonas aeruginosa	PAC15B	SAMN10478212	5811	6257108	66.559	64	90	Human
Pseudomonas aeruginosa	PAC17A	SAMN10478213	5858	6260665	66.547	64	90	Human
Pseudomonas aeruginosa	PAC18A	SAMN10478216	6165	6490208	66.168	61	90	Human
Pseudomonas aeruginosa	PAC18B	SAMN10478217	5962	6434352	66.165	64	90	Human
Pseudomonas aeruginosa	PAC22A	SAMN10478222	6651	7025745	65.91	58	90	Human
Pseudomonas aeruginosa	PAC23A	SAMN10478225	5853	6373317	66.418	63	90	Human
Pseudomonas aeruginosa	PAC31A	SAMN10478233	5824	6301508	66.41	65	90	Human
Pseudomonas aeruginosa	PAC31B	SAMN10478234	5786	6277349	66.308	64	90	Human
Pseudomonas aeruginosa	PAC33A	SAMN10478218	6180	6661370	66.271	60	90	Human
Pseudomonas aeruginosa	PAC33B	SAMN10478219	5824	6262596	66.565	64	90	Human
Pseudomonas aeruginosa	PAC38A	SAMN10478243	6258	6793482	66.189	60	90	Human
Pseudomonas aeruginosa	PAC38B	SAMN10478244	6187	6508051	66.165	60	90	Human
Pseudomonas aeruginosa	PAC39A	SAMN10478192	6106	6591121	66.305	62	90	Human
Pseudomonas aeruginosa	PAC42A	SAMN10478235	5808	6319729	66.293	64	90	Human
Pseudomonas aeruginosa	PAC44A	SAMN10478226	5657	6131278	66.571	64	90	Human
Pseudomonas aeruginosa	PAC44B	SAMN10478227	6140	6637833	66.25	61	90	Human
Pseudomonas aeruginosa	PAC44C	SAMN10478228	6275	6775217	66.239	61	90	Human
Pseudomonas aeruginosa	PAC44D	SAMN10478229	6098	6579993	66.256	61	90	Human
Pseudomonas aeruginosa	PAC46A	SAMN10478188	6031	6431751	66.389	62	90	Human
Pseudomonas aeruginosa	PAC54A	SAMN10478185	5826	6252894	66.525	63	90	Human
Pseudomonas aeruginosa	PAC56A	SAMN10478214	5902	6352023	66.25	63	90	Human
Pseudomonas aeruginosa	PAC56B	SAMN10478215	5880	6321329	66.454	64	90	Human
Pseudomonas aeruginosa	PAC5A	SAMN10478186	5863	6365570	66.395	64	90	Human
Pseudomonas aeruginosa	PAC5B	SAMN10478187	6032	6493785	66.384	61	90	Human
Pseudomonas aeruginosa	PAC60A	SAMN10478247	6185	6581665	66.324	61	90	Human
Pseudomonas aeruginosa	PAC61A	SAMN10478189	5909	6357928	66.444	62	90	Human
Pseudomonas aeruginosa	PAC6A	SAMN10478190	6041	6479244	66.453	61	90	Human
Pseudomonas aeruginosa	PAC6B	SAMN10478191	6272	6703150	66.17	60	90	Human
Pseudomonas aeruginosa	PAC70A	SAMN10478236	6030	6460976	66.276	62	90	Human
Pseudomonas aeruginosa	PAC70B	SAMN10478237	6182	6596134	66.316	61	90	Human
Pseudomonas aeruginosa	PAC74A	SAMN10478193	5966	6492006	66.274	64	90	Human
Pseudomonas aeruginosa	PAC76A	SAMN10478248	5820	6307339	66.551	63	90	Human
Pseudomonas aeruginosa	PAC78A	SAMN10478220	5803	6284126	66.523	64	90	Human
Pseudomonas aeruginosa	PAC78B	SAMN10478221	6010	6487905	66.41	62	90	Human
Pseudomonas aeruginosa	PAC79A	SAMN10478202	6232	6692467	66.312	62	90	Human
Pseudomonas aeruginosa	PAC79B	SAMN10478203	6217	6639588	66.283	62	90	Human
Pseudomonas aeruginosa	PAC80A	SAMN10478238	5798	6295265	66.569	63	90	Human
Pseudomonas aeruginosa	PAC81A	SAMN10478250	6275	6644537	66.276	60	90	Human
Pseudomonas aeruginosa	PAC81B	SAMN10478251	5938	6419833	66.311	59	90	Human
Pseudomonas aeruginosa	PAC84A	SAMN10478223	5970	6433177	66.373	63	90	Human
Pseudomonas aeruginosa	PAC91A	SAMN10478252	6101	6559453	66.314	62	90	Human
Pseudomonas aeruginosa	PAC93A	SAMN10478194	6052	6503267	66.489	60	90	Human
Pseudomonas aeruginosa	PAC93B	SAMN10478195	5979	6426421	66.173	64	90	Human
Pseudomonas aeruginosa	PAC93C	SAMN10478196	6167	6627445	66.177	61	90	Human
Pseudomonas aeruginosa	PAC94A	SAMN10478224	6492	6995916	65.958	58.5	90	Human
Pseudomonas aeruginosa	PAC95A	SAMN10478253	6145	6614037	66.308	61	90	Human
Pseudomonas aeruginosa	PAC95B	SAMN10478254	6031	6493470	66.348	62	90	Human
Pseudomonas aeruginosa	PAC97A	SAMN10478255	5874	6332802	66.453	64	90	Human
Pseudomonas aeruginosa	PAC98A	SAMN10478239	5810	6250327	66.564	63	90	Human
Pseudomonas aeruginosa	PAC98B	SAMN10478240	5863	6293365	66.408	63	90	Human
Pseudomonas aeruginosa	PAC98C	SAMN10478241	5861	6320793	66.456	64	90	Human
Pseudomonas aeruginosa	PAC98D	SAMN10478242	6399	6848676	66.024	60	90	Human
Pseudomonas aeruginosa	PAC9A	SAMN10478197	6454	6932436	66.162	61	90	Human
Pseudomonas aeruginosa	PACS2	SAMN02471994	6223	6686360	66.242	60	90	Human
Pseudomonas aeruginosa	PADK2-CF510	SAMN02471032	5762	6228966	66.545	63.5	90	Human
Pseudomonas aeruginosa	PD1	SAMN10478531	6034	6457015	66.462	61	90	Human
Pseudomonas aeruginosa	RP73	SAMN02603771	6376	6878170	65.969	60	90	Human
Pseudomonas aeruginosa	S1983	SAMN07424101	6113	6564029	66.276	61	90	Human
Pseudomonas aeruginosa	S2239-15	SAMN07424097	6182	6639549	66.281	61	90	Human
Pseudomonas aeruginosa	S2239-16	SAMN07424098	6185	6639398	66.282	61	90	Human
Pseudomonas aeruginosa	S2820	SAMN07424099	5779	6272404	66.556	64	90	Human
Pseudomonas aeruginosa	SC1	SAMN10478559	5930	6535601	65.977	60	90	Human
Pseudomonas aeruginosa	SCH-ABX01	SAMN06289359	5926	6365830	66.508	64	90	Human
Pseudomonas aeruginosa	SCH-ABX03	SAMN06289361	5877	6368433	66.338	63	90	Human
Pseudomonas aeruginosa	SCH-ABX04	SAMN06289362	5945	6472836	66.395	62	90	Human
Pseudomonas aeruginosa	SCH-ABX05	SAMN06289363	5864	6370153	66.457	63	90	Human
Pseudomonas aeruginosa	SCH-ABX06	SAMN06289364	5432	5820849	66.467	64	90	Human
Pseudomonas aeruginosa	SCH-ABX07	SAMN06289365	6058	6426292	66.448	62	90	Human
Pseudomonas aeruginosa	SCH-ABX08	SAMN06289366	5894	6354785	66.351	63	90	Human
Pseudomonas aeruginosa	SCH-ABX09	SAMN06289367	5850	6353987	66.455	63	90	Human
Pseudomonas aeruginosa	SCH-ABX10	SAMN06289368	5667	6086002	66.508	64	90	Human
Pseudomonas aeruginosa	SCH-ABX11	SAMN06289369	5906	6453591	66.389	62	90	Human
Pseudomonas aeruginosa	SCH-ABX12	SAMN06289370	5857	6285478	66.518	64	90	Human
Pseudomonas aeruginosa	SCH-ABX13	SAMN06289371	5870	6362596	66.429	63	90	Human
Pseudomonas aeruginosa	SCH-ABX15	SAMN06289373	6149	6578688	66.376	59	90	Human
Pseudomonas aeruginosa	SCH-ABX16	SAMN06289374	5859	6341100	66.34	63	90	Human
Pseudomonas aeruginosa	SCH-ABX17	SAMN06289375	6113	6576408	66.255	61	90	Human
Pseudomonas aeruginosa	SCH-ABX18	SAMN06289376	5733	6200519	66.56	64	90	Human
Pseudomonas aeruginosa	SCH-ABX19	SAMN06289377	5841	6319009	66.518	64	90	Human
Pseudomonas aeruginosa	SCH-ABX20	SAMN06289378	5766	6267491	66.54	63	90	Human
Pseudomonas aeruginosa	SCV20265	SAMN02415141	6655	7136584	65.898	59	90	Human
Pseudomonas aeruginosa	SMC1585	SAMN10478566	5786	6248039	66.336	64	90	Human
Pseudomonas aeruginosa	SMC1587	SAMN10478567	6223	6733997	66.247	61	90	Human
Pseudomonas aeruginosa	SMC1595	SAMN10478568	6086	6501395	66.353	61	90	Human
Pseudomonas aeruginosa	SMC1596	SAMN10478569	6347	6818586	66.24	60	90	Human
Pseudomonas aeruginosa	SMC5450	SAMN10478570	5779	6245434	66.333	64	90	Human
Pseudomonas aeruginosa	SMC5451	SAMN10478571	6342	6777246	66.231	59	90	Human
Pseudomonas aeruginosa	SS1	SAMN10478530	5744	6250380	66.55	62	91	Human
Pseudomonas aeruginosa	TNCF-105	SAMN05272445	5867	6379256	66.505	64	90	Human
Pseudomonas aeruginosa	TNCF-106	SAMN05272446	6040	6456318	66.462	61	90	Human
Pseudomonas aeruginosa	TNCF-109	SAMN05272447	6010	6487070	66.41	62	90	Human
Pseudomonas aeruginosa	TNCF-13	SAMN05272429	6035	6457274	66.461	61	90	Human
Pseudomonas aeruginosa	TNCF-133	SAMN05272449	5764	6257647	66.494	64	90	Human
Pseudomonas aeruginosa	TNCF-133-1	SAMN05272450	5833	6327698	66.467	64	90	Human
Pseudomonas aeruginosa	TNCF-14	SAMN05272430	6243	6723131	66.294	61	90	Human
Pseudomonas aeruginosa	TNCF-151	SAMN05272451	5855	6359410	66.506	64	90	Human
Pseudomonas aeruginosa	TNCF-154	SAMN05272453	6108	6564031	66.317	62	90	Human
Pseudomonas aeruginosa	TNCF-155	SAMN05272454	6226	6730415	66.268	61	90	Human
Pseudomonas aeruginosa	TNCF-155-1	SAMN05272455	6031	6477494	66.454	61	90	Human
Pseudomonas aeruginosa	TNCF-16	SAMN05272431	6278	6774060	66.239	61	90	Human
Pseudomonas aeruginosa	TNCF-167	SAMN05272457	6176	6639111	66.284	61	90	Human
Pseudomonas aeruginosa	TNCF-167-1	SAMN05272458	5819	6326372	66.283	64	90	Human
Pseudomonas aeruginosa	TNCF-176	SAMN05272461	5789	6247925	66.334	64	90	Human
Pseudomonas aeruginosa	TNCF-23	SAMN05272432	6287	6778852	66.106	61	90	Human
Pseudomonas aeruginosa	TNCF-23M	SAMN05272433	5901	6351198	66.485	62	90	Human
Pseudomonas aeruginosa	TNCF-32	SAMN05272434	6463	6861787	66.094	61	90	Human
Pseudomonas aeruginosa	TNCF-42	SAMN05272436	5777	6311893	66.501	64	90	Human
Pseudomonas aeruginosa	TNCF-42M	SAMN05272437	5838	6334716	66.486	61.5	91	Human
Pseudomonas aeruginosa	TNCF-49M	SAMN05272438	6086	6574716	66.347	62	90	Human
Pseudomonas aeruginosa	TNCF-68	SAMN05272439	6043	6481532	66.45	61	90	Human
Pseudomonas aeruginosa	TNCF-69	SAMN05272440	5683	6144291	66.59	64	91	Human
Pseudomonas aeruginosa	TNCF-76	SAMN05272441	6042	6441026	66.414	62	90	Human
Pseudomonas aeruginosa	TNCF-88M	SAMN05272443	6149	6608032	66.301	61	90	Human
Pseudomonas aeruginosa	U0272B	SAMN07424103	6177	6636305	66.283	61	90	Human
Pseudomonas aeruginosa	U0284	SAMN07424104	5882	6309437	66.547	64	90	Human
Pseudomonas aeruginosa	U0288B	SAMN07424105	5860	6360242	66.507	64	90	Human
Pseudomonas aeruginosa	U0306	SAMN07424106	5948	6401058	66.394	61	90	Human
Pseudomonas aeruginosa	U0310A	SAMN07424107	6202	6641588	66.285	61	90	Human
Pseudomonas aeruginosa	U0330A	SAMN07424108	6180	6499229	66.156	60	90	Human
Pseudomonas aeruginosa	U350	SAMN07424109	6338	6712367	66.216	62	90	Human
Pseudomonas aeruginosa	U372	SAMN07424110	5873	6268083	66.489	63	90	Human
Pseudomonas aeruginosa	U397A	SAMN07424111	6204	6634105	66.295	62	90	Human
Pseudomonas aeruginosa	U413A	SAMN07424112	6126	6487674	66.344	62	90	Human
Pseudomonas aeruginosa	U421	SAMN07424113	5873	6321192	66.456	64	90	Human
Pseudomonas aeruginosa	U435	SAMN07424114	6135	6475849	66.25	62	90	Human
Pseudomonas aeruginosa	U451	SAMN07424115	6202	6633884	66.283	61	90	Human
Pseudomonas aeruginosa	U454A	SAMN07424116	5795	6299581	66.532	63	90	Human
Pseudomonas aeruginosa	WH-SGI-V-07279	SAMN04128722	6050	6558667	66.238	62	90	Human
Pseudomonas aeruginosa	WH-SGI-V-07280	SAMN04128723	6135	6648956	66.182	64	90	Human
Pseudomonas aeruginosa	WH-SGI-V-07282	SAMN04128725	5956	6408829	66.365	62	90	Human
Pseudomonas aeruginosa	Zw115	SAMN10478539	6033	6457055	66.461	61	90	Human
Pseudomonas aeruginosa	Zw31	SAMN10478533	6069	6480016	66.456	61	90	Human
Pseudomonas aeruginosa	Zw49	SAMN10478534	6054	6461179	66.459	61	90	Human
Pseudomonas aeruginosa	Zw5	SAMN10478540	6055	6461590	66.458	61	90	Human
Pseudomonas aeruginosa	Zw64	SAMN10478535	6036	6456389	66.461	61	90	Human
Pseudomonas aeruginosa	Zw64-2	SAMN10478562	5981	6360200	66.304	60	90	Human
Pseudomonas aeruginosa	Zw70	SAMN10478541	6041	6456857	66.462	61	90	Human
Pseudomonas aeruginosa	Zw73-1	SAMN10478565	6443	7028189	65.691	62	90	Human
Pseudomonas aeruginosa	Zw73-2	SAMN10478563	5721	6193644	66.552	64	90	Human
Pseudomonas aeruginosa	Zw75-2	SAMN10478564	6167	6650984	66.28	62	90	Human
Pseudomonas aeruginosa	Zw9	SAMN10478538	6037	6457038	66.46	61	90	Human
Pseudomonas aeruginosa	62	SAMN10478502	5909	6375524	66.468	61	91	Soil
Pseudomonas aeruginosa	A39-1	SAMN17207384	5735	6224023	66.537	64	90	Soil
Pseudomonas aeruginosa	BT1-2.2	SAMN13164795	6076	6464988	66.376	61	90	Soil
Pseudomonas aeruginosa	D-2	SAMN29762331	5760	6222092	66.472	64	90	Soil
Pseudomonas aeruginosa	DN1	SAMN05717682	5966	6520277	66.262	61	90	Soil
Pseudomonas aeruginosa	env006b	SAMN07504775	5822	6288827	66.429	64	90	Soil
Pseudomonas aeruginosa	env105	SAMN07504796	6549	6930101	65.863	58	90	Soil
Pseudomonas aeruginosa	env199	SAMN07504825	5927	6385725	66.465	61	90	Soil
Pseudomonas aeruginosa	env202	SAMN07504827	5840	6364446	66.462	62	90	Soil
Pseudomonas aeruginosa	env203	SAMN07504828	5811	6423038	66.234	65	90	Soil
Pseudomonas aeruginosa	env210	SAMN07504831	5819	6260743	66.494	64	90	Soil
Pseudomonas aeruginosa	F13	SAMN29513587	6369	6867314	66.043	61	90	Soil
Pseudomonas aeruginosa	H20	SAMN26226229	6185	6588850	66.2	62	90	Soil
Pseudomonas aeruginosa	HT-3	SAMN17525990	5952	6435706	66.457	61	91	Soil
Pseudomonas aeruginosa	HU20	SAMN26182822	6100	6527136	66.326	60	90	Soil
Pseudomonas aeruginosa	JB2	SAMN08524370	5964	6429225	66.429	62	90	Soil
Pseudomonas aeruginosa	JCM-5962	SAMN22401823	5736	6222453	66.538	64	90	Soil
Pseudomonas aeruginosa	JMM	SAMN02745922	5912	6366529	66.415	62	90	Soil
Pseudomonas aeruginosa	JT86	SAMN16275376	5798	6321272	66.483	64	90	Soil
Pseudomonas aeruginosa	KT1115	SAMN13698088	5982	6478686	66.41	61	90	Soil
Pseudomonas aeruginosa	LG-1	SAMN28593740	6007	6545433	65.894	60	90	Soil
Pseudomonas aeruginosa	LICME-WGH-6	SAMN18536858	5962	6437011	66.418	63	90	Soil
Pseudomonas aeruginosa	N17-1	SAMN03145716	5740	6223053	66.538	64	90	Soil
Pseudomonas aeruginosa	NA04	SAMN06546651	5959	6426518	66.419	61	90	Soil
Pseudomonas aeruginosa	Pa608	SAMN23553085	6065	6474747	66.324	61	90	Soil
Pseudomonas aeruginosa	Pae100	SAMN07286073	5952	6436962	66.417	63	90	Soil
Pseudomonas aeruginosa	Pae102	SAMN07286074	5958	6444492	66.388	61.5	90	Soil
Pseudomonas aeruginosa	Pae110	SAMN07424094	5847	6370730	66.415	63	90	Soil
Pseudomonas aeruginosa	Pae111	SAMN07286076	5897	6373592	66.493	61	90	Soil
Pseudomonas aeruginosa	Pae112	SAMN07286077	6568	6959251	65.865	58	90	Soil
Pseudomonas aeruginosa	RK1	SAMN26521564	5738	6223377	66.537	64	90	Soil
Pseudomonas aeruginosa	Rsan-ver	SAMN07424020	6017	6481839	66.339	60	90	Soil
Pseudomonas aeruginosa	S14b	SAMN07504854	6413	6841857	66.244	58	90	Soil
Pseudomonas aeruginosa	S1e	SAMN07504848	5956	6426924	66.419	61	90	Soil
Pseudomonas aeruginosa	S1f	SAMN07504849	6049	6460498	66.421	61	90	Soil
Pseudomonas aeruginosa	S1g	SAMN07504850	5970	6436990	66.468	61	90	Soil
Pseudomonas aeruginosa	S1h	SAMN07504851	6071	6474249	66.323	61	90	Soil
Pseudomonas aeruginosa	S20b	SAMN07504855	5953	6426620	66.418	61	90	Soil
Pseudomonas aeruginosa	S25b-2	SAMN07504857	5713	6211544	66.517	64	90	Soil
Pseudomonas aeruginosa	S8b-1	SAMN07504852	5881	6374121	66.614	64	90	Soil
Pseudomonas aeruginosa	SF416	SAMN35005130	5895	6443146	66.337	63	90	Soil
Pseudomonas aeruginosa	SJTD-1	SAMN02470939	5845	6331118	66.443	62	90	Soil
Pseudomonas aeruginosa	SJU-S6-1	SAMN07504876	6054	6602988	66.053	64	90	Soil
Pseudomonas aeruginosa	SJU-S6-2	SAMN07504877	5734	6223177	66.538	64	90	Soil
Pseudomonas aeruginosa	SJU-S6-3	SAMN07504878	6099	6471987	66.32	61	90	Soil
Pseudomonas aeruginosa	SJU-S72-1	SAMN07504882	5928	6445785	66.413	64	90	Soil
Pseudomonas aeruginosa	SJU-S72-2	SAMN07504883	6046	6460961	66.421	61	90	Soil
Pseudomonas aeruginosa	SJU-S72-3	SAMN07504884	5819	6333791	66.458	64	90	Soil
Pseudomonas aeruginosa	SJU-S79-1	SAMN07504885	5841	6376164	66.45	62	90	Soil
Pseudomonas aeruginosa	SJU-S79-2	SAMN07504886	6045	6460493	66.421	61	90	Soil
Pseudomonas aeruginosa	SJU-S79-3	SAMN07504887	6075	6472664	66.322	61	90	Soil
Pseudomonas aeruginosa	SJU-S9-1	SAMN07504879	5929	6391415	66.481	60	91	Soil
Pseudomonas aeruginosa	SJU-S9-2	SAMN07504880	5749	6224153	66.537	64	91	Soil
Pseudomonas aeruginosa	SJU-S9-3	SAMN07504881	5678	6243825	66.503	64	90	Soil
Pseudomonas aeruginosa	UTDF19-28A	SAMN23567015	5752	6241960	66.544	64	90	Soil
Pseudomonas aeruginosa	3C1A-Jpn1563	SAMN05226611	6002	6558573	66.268	61	90	Aquatic
Pseudomonas aeruginosa	AUS110	SAMN10478427	6585	7093729	65.783	64	90	Aquatic
Pseudomonas aeruginosa	AUS122	SAMN10478429	6043	6505559	66.376	59	91	Aquatic
Pseudomonas aeruginosa	AUS128	SAMN10478431	6522	6966658	65.953	59	90	Aquatic
Pseudomonas aeruginosa	AUS136	SAMN10478432	5883	6424838	66.428	63	90	Aquatic
Pseudomonas aeruginosa	AUS141	SAMN10478435	5884	6419919	66.374	65	90	Aquatic
Pseudomonas aeruginosa	AUS153	SAMN10478436	6597	6961442	65.933	57	90	Aquatic
Pseudomonas aeruginosa	AUS155	SAMN10478437	6154	6636240	66.218	62	90	Aquatic
Pseudomonas aeruginosa	AUS156	SAMN10478438	5739	6267846	66.567	64	90	Aquatic
Pseudomonas aeruginosa	AUS174	SAMN10478441	6424	6875213	65.946	59	90	Aquatic
Pseudomonas aeruginosa	AUS175	SAMN10478442	6600	6939358	65.957	58	90	Aquatic
Pseudomonas aeruginosa	AUS209	SAMN10478413	5826	6350605	66.418	64	90	Aquatic
Pseudomonas aeruginosa	AUS221	SAMN10478415	6910	7269899	65.698	56	90	Aquatic
Pseudomonas aeruginosa	AUS222	SAMN10478417	6005	6454488	66.407	60	90	Aquatic
Pseudomonas aeruginosa	AUS226	SAMN10478419	6050	6489699	66.33	60	90	Aquatic
Pseudomonas aeruginosa	AUS227	SAMN10478420	6036	6507792	66.479	61	90	Aquatic
Pseudomonas aeruginosa	AUS306	SAMN07423940	6014	6488364	66.356	62	90	Aquatic
Pseudomonas aeruginosa	AUS311	SAMN10478434	5862	6354398	66.478	62	90	Aquatic
Pseudomonas aeruginosa	AUS328	SAMN07423941	5991	6464034	66.406	62	90	Aquatic
Pseudomonas aeruginosa	AUS339	SAMN07423939	5825	6300843	66.488	62	90	Aquatic
Pseudomonas aeruginosa	AUS343	SAMN07423931	6280	6780806	66.223	61	90	Aquatic
Pseudomonas aeruginosa	AUS355	SAMN07423947	6127	6671598	66.321	61	90	Aquatic
Pseudomonas aeruginosa	AUS438	SAMN07423918	5888	6369901	66.409	63	90	Aquatic
Pseudomonas aeruginosa	AUS449	SAMN10478454	6608	6975512	65.957	57	90	Aquatic
Pseudomonas aeruginosa	AUS452	SAMN10478421	6268	6650261	66.259	61	90	Aquatic
Pseudomonas aeruginosa	AUS465	SAMN07423917	5873	6397592	66.429	63	90	Aquatic
Pseudomonas aeruginosa	AUS500	SAMN10478447	6238	6718119	66.283	61	90	Aquatic
Pseudomonas aeruginosa	AUS501	SAMN10478448	6504	6914139	66.048	58	90	Aquatic
Pseudomonas aeruginosa	AUS502	SAMN07423921	5953	6432866	66.296	62	90	Aquatic
Pseudomonas aeruginosa	AUS503	SAMN07423960	6017	6511993	66.363	62	90	Aquatic
Pseudomonas aeruginosa	AUS504	SAMN07423942	5854	6363357	66.449	62	90	Aquatic
Pseudomonas aeruginosa	AUS505	SAMN10478449	6361	6805929	65.918	60	90	Aquatic
Pseudomonas aeruginosa	AUS506	SAMN07423970	6046	6519967	66.268	60	90	Aquatic
Pseudomonas aeruginosa	AUS507	SAMN07423983	5813	6323365	66.504	64	90	Aquatic
Pseudomonas aeruginosa	AUS510	SAMN10478450	6752	7131331	65.746	59	90	Aquatic
Pseudomonas aeruginosa	AUS511	SAMN10478451	6103	6501992	66.183	61	90	Aquatic
Pseudomonas aeruginosa	AUS512	SAMN10478452	6000	6489430	66.318	62	90	Aquatic
Pseudomonas aeruginosa	coastal_25	SAMN31170783	6012	6438485	66.302	61	90	Aquatic
Pseudomonas aeruginosa	coastal_26	SAMN31170784	6572	7170259	65.71	60	89	Aquatic
Pseudomonas aeruginosa	coastal_27	SAMN31170785	6197	6626072	66.089	61	90	Aquatic
Pseudomonas aeruginosa	coastal_28	SAMN31170786	5786	6299062	66.533	62	90	Aquatic
Pseudomonas aeruginosa	coastal_31	SAMN31170787	5865	6351135	66.447	61	90	Aquatic
Pseudomonas aeruginosa	coastal_32	SAMN31170788	5914	6397394	66.331	63	90	Aquatic
Pseudomonas aeruginosa	coastal_35	SAMN31170789	5789	6294984	66.535	62	90	Aquatic
Pseudomonas aeruginosa	coastal_36	SAMN31170790	5921	6398246	66.329	63	90	Aquatic
Pseudomonas aeruginosa	coastal_37	SAMN31170791	5865	6382537	66.366	62	91	Aquatic
Pseudomonas aeruginosa	coastal_38	SAMN31170792	5892	6388887	66.438	61	90	Aquatic
Pseudomonas aeruginosa	Cotonu1	SAMN07424086	6405	6797755	66.144	58	90	Aquatic
Pseudomonas aeruginosa	Env_47	SAMN07327864	5948	6426859	66.511	62	90	Aquatic
Pseudomonas aeruginosa	Env_62	SAMN07327886	6158	6635730	66.213	63	90	Aquatic
Pseudomonas aeruginosa	env133	SAMN07504805	5966	6441480	66.421	61	90	Aquatic
Pseudomonas aeruginosa	env331b	SAMN07504838	6801	7273584	65.641	61	90	Aquatic
Pseudomonas aeruginosa	GOM1	SAMN10839112	6628	7105329	65.87	59	90	Aquatic
Pseudomonas aeruginosa	H09	SAMN26226219	5938	6425832	66.371	63	90	Aquatic
Pseudomonas aeruginosa	H15	SAMN26226224	5893	6368566	66.452	62	90	Aquatic
Pseudomonas aeruginosa	H19	SAMN26226228	5951	6448136	66.34	63	90	Aquatic
Pseudomonas aeruginosa	Jp100	SAMN10478473	6356	6746577	65.911	61	90	Aquatic
Pseudomonas aeruginosa	Jp1140	SAMN07424069	6516	6959106	65.952	59	90	Aquatic
Pseudomonas aeruginosa	Jp1155	SAMN10478477	5907	6389794	66.47	62	91	Aquatic
Pseudomonas aeruginosa	Jp1170	SAMN10478478	6301	6758202	66.152	60	90	Aquatic
Pseudomonas aeruginosa	Jp1200	SAMN10478479	5984	6407992	66.371	61	90	Aquatic
Pseudomonas aeruginosa	Jp1206	SAMN10478480	6466	6890397	66.148	58	90	Aquatic
Pseudomonas aeruginosa	Jp1303	SAMN10478481	5844	6348901	66.486	63	90	Aquatic
Pseudomonas aeruginosa	Jp222	SAMN10478474	5868	6358777	66.434	62	91	Aquatic
Pseudomonas aeruginosa	Jp224	SAMN07424067	5696	6213116	66.596	64	90	Aquatic
Pseudomonas aeruginosa	Jp238	SAMN10478475	6043	6518676	66.266	60.5	90	Aquatic
Pseudomonas aeruginosa	Jp241	SAMN10478476	6327	6762049	66.289	60	90	Aquatic
Pseudomonas aeruginosa	Jp54	SAMN07424065	6348	6904684	65.911	63	90	Aquatic
Pseudomonas aeruginosa	Jp60	SAMN10478472	6582	6997822	66.102	59	90	Aquatic
Pseudomonas aeruginosa	Jp97	SAMN07424066	5754	6269401	66.559	63	91	Aquatic
Pseudomonas aeruginosa	JYH10	SAMN07424201	6590	6941209	66.015	57	90	Aquatic
Pseudomonas aeruginosa	JYH11	SAMN10478507	5780	6317265	66.503	63	91	Aquatic
Pseudomonas aeruginosa	JYH12	SAMN07424202	5748	6272884	66.502	64	90	Aquatic
Pseudomonas aeruginosa	JYH13	SAMN10478508	5915	6433806	66.425	63	90	Aquatic
Pseudomonas aeruginosa	JYH15	SAMN10478509	5732	6250485	66.557	64	90	Aquatic
Pseudomonas aeruginosa	JYH16	SAMN07424204	6477	6854217	65.981	61	90	Aquatic
Pseudomonas aeruginosa	JYH17	SAMN10478510	6435	6912869	65.894	61	90	Aquatic
Pseudomonas aeruginosa	JYH18	SAMN07424205	6213	6728568	66.13	61	90	Aquatic
Pseudomonas aeruginosa	JYH19	SAMN10478511	6156	6626498	66.122	60	90	Aquatic
Pseudomonas aeruginosa	JYH21	SAMN10478512	5865	6391024	66.468	62	90	Aquatic
Pseudomonas aeruginosa	JYH22	SAMN07424206	5771	6235033	66.423	64	90	Aquatic
Pseudomonas aeruginosa	JYH23	SAMN10478513	6415	6813593	66.138	58	90	Aquatic
Pseudomonas aeruginosa	JYH24	SAMN07424207	6471	6880927	66.075	61	90	Aquatic
Pseudomonas aeruginosa	JYH25	SAMN10478514	5847	6347317	66.489	62	90	Aquatic
Pseudomonas aeruginosa	JYH26	SAMN07424208	5839	6329074	66.512	63.5	90	Aquatic
Pseudomonas aeruginosa	JYH28	SAMN07424209	5989	6466266	66.326	62	90	Aquatic
Pseudomonas aeruginosa	JYH29	SAMN10478515	5838	6356672	66.416	64	90	Aquatic
Pseudomonas aeruginosa	JYH6	SAMN07424199	6662	7008188	65.95	56	90	Aquatic
Pseudomonas aeruginosa	JYH7	SAMN10478505	6599	6949246	66.166	58	90	Aquatic
Pseudomonas aeruginosa	JYH8	SAMN07424200	6314	6846009	65.918	63	90	Aquatic
Pseudomonas aeruginosa	JYH9	SAMN10478506	5949	6449688	66.34	63	90	Aquatic
Pseudomonas aeruginosa	NSWPA15a	SAMN07424040	5945	6474170	66.382	64	90	Aquatic
Pseudomonas aeruginosa	PT12	SAMN10478537	6517	6963169	65.933	60	90	Aquatic
Pseudomonas aeruginosa	PT6	SAMN10478536	6328	6846930	65.895	61	90	Aquatic
Pseudomonas aeruginosa	Tu61	SAMN07424062	6127	6503793	66.367	60	90	Aquatic
Pseudomonas aeruginosa	W15Apr4	SAMN10478482	6397	6805497	66.145	58	90	Aquatic
Pseudomonas aeruginosa	W15Aug23	SAMN10478483	6330	6766791	66.056	60	90	Aquatic
Pseudomonas aeruginosa	W15Dec14	SAMN10478484	6174	6726296	66.188	61	90	Aquatic
Pseudomonas aeruginosa	W15Dec4	SAMN10478485	6275	6774400	66.246	61	90	Aquatic
Pseudomonas aeruginosa	W15Okt31	SAMN10478486	5977	6477343	66.325	63	90	Aquatic
Pseudomonas aeruginosa	W1c	SAMN07504864	5878	6420456	66.309	64	90	Aquatic
Pseudomonas aeruginosa	W5Aug16	SAMN07424080	5878	6376425	66.455	62	90	Aquatic
Pseudomonas aeruginosa	W5Aug28	SAMN10478487	6343	6904005	65.909	63	90	Aquatic
