# Supplementary material for: Genomic Analysis of Antimicrobial Resistance in Pseudomonas aeruginosa from a “One Health” Perspective
Source: Microorganisms. 2024 Aug 27;12(9):1770. doi: 10.3390/microorganisms12091770 (PMC11433808; doi:10.3390/microorganisms12091770)
Supplement: Supplementary file 1 [file microorganisms-12-01770-s001.zip › Table S2.xlsx]

## Sheet: Table S2.Functional Comparision
Table S2. Functional comparison of single gene families in each environment using the SEED database.
Functionality	Clinical Environment	Aquatic Environment	Soil Environment
Amino Acids and Derivatives	7	5	6
Carbohydrates	3	5	5
Cell Division and Cell Cycle	0	0	0
Cell Wall and Capsule	2	1	3
Clustering-based subsystems	6	2	4
Cofactors, Vitamins, Prosthetic Groups, Pigments	4	1	2
DNA Metabolism	3	2	0
Dormancy and Sporulation	0	0	0
Fatty Acids, Lipids, and Isoprenoids	2	1	0
Iron acquisition and metabolism	4	2	4
Membrane Transport	2	9	6
Metabolism of Aromatic Compounds	5	0	0
Miscellaneous	1	0	0
Motility and Chemotaxis	3	1	0
Nitrogen Metabolism	1	1	0
Nucleosides and Nucleotides	3	0	0
Phages, Prophages, Transposable elements, Plasmids	0	0	0
Phosphorus Metabolism	1	0	1
Potassium metabolism	1	0	0
Protein Metabolism	2	2	0
Regulation and Cell signaling	2	1	5
Respiration	1	2	2
RNA Metabolism	4	0	0
Secondary Metabolism	1	0	0
Stress Response	5	2	2
Sulfur Metabolism	0	0	3
Virulence, Disease and Defense	3	3	2
