# Supplementary material for: Genomic Analysis of Antimicrobial Resistance in Pseudomonas aeruginosa from a “One Health” Perspective
Source: Microorganisms. 2024 Aug 27;12(9):1770. doi: 10.3390/microorganisms12091770 (PMC11433808; doi:10.3390/microorganisms12091770)
Supplement: Supplementary file 1 [file microorganisms-12-01770-s001.zip › Table S3.xlsx]

## Sheet: Table S3
Table S3. Antimicrobial resistance comparison of single gene families in each environment using the MEGARES database.
	Flexible Genome			Persistent genome
Antimicrobial resistance	Clinical Environment	Aquatic Environment	Soil Environment	All Environment
Aminocoumarin-resistant_DNA_topoisomerases	0	0	0	1
Aminoglycoside_O-phosphotransferases	5	3	1	1
Aminoglycoside_N-acetyltransferases	5	0	0	2
Mutant_porin_proteins	2	0	0	1
Class_D_betalactamases	2	0	0	1
Class_C_betalactamases	0	0	0	1
Polymyxin_B_resistance_regulator	1	0	0	2
EF-Tu_inhibition	3	5	0	1
Fluoroquinolone-resistant_DNA_topoisomerases	1	0	0	0
Fluoroquinolone_resistance_phosphotransferase	1	0	0	0
Fosfomycin_thiol_transferases	0	0	0	1
Colistin_phosphoethanolamine_transferase	2	0	0	2
Colistin-resistant_mutant	0	0	0	1
Multi-drug_RND_efflux_pumps	10	1	1	7
MDR_regulator	0	0	0	2
Multi-drug_SMR_efflux_regulator	0	0	0	1
Chloramphenicol_acetyltransferases	0	0	1	1
Phenicol_resistance_MFS_efflux_pumps	2	0	0	0
Sulfonamide-resistant_dihydropteroate_synthases	1	1	0	0
Tetracycline_transcriptional_repressor	1	0	0	0
Tetracycline_resistance_MFS_efflux_pumps	3	0	0	0
